# Supplementary material for: How Do Avalanche Dogs (and Their Handlers) Cope with Physical Exercise? Heart Rate Changes during Endurance in a Snowy Environment
Source: Animals (Basel). 2022 Jan 11;12(2):168. doi: 10.3390/ani12020168 (PMC8772580; doi:10.3390/ani12020168)
Supplement: Supplementary file 1 [file animals-12-00168-s001.zip]

Archive with 1 entries (1 files):
- animals-1477746-supplementary.pdf
